# Supplementary material for: What Motivates Consumer Food Safety Perceptions and Beliefs? A Scoping Review in BRICS Countries
Source: Foods. 2022 Feb 1;11(3):432. doi: 10.3390/foods11030432 (PMC8833883; doi:10.3390/foods11030432)
Supplement: Supplementary file 1 [file foods-11-00432-s001.zip]

Archive with 1 entries (1 files):
- foods-1542645-supplementary.pdf
